# Supplementary material for: Cancer cell adaptation to hypoxia involves a HIF‐GPRC5A‐YAP axis
Source: EMBO Mol Med. 2018 Aug 24;10(11):e8699. doi: 10.15252/emmm.201708699 (PMC6220329; doi:10.15252/emmm.201708699)
Supplement: Supplementary file 3 — Source Data for Expanded View [file EMMM-10-e8699-s007.zip]

Archive with 5 entries (4 files):
- EV_figure_source_data/
- EV_figure_source_data/FigEV1_source_data_V3.pdf
- EV_figure_source_data/FigEV2_source_data_V3.pdf
- EV_figure_source_data/FigEV3_source_data_V3.pdf
- EV_figure_source_data/FigEV4_source_data_V3.pdf
